# Supplementary material for: An Interferon-Response Transcriptomic Signature of Lymphovascular Invasion in Prostate Cancer
Source: Int J Mol Sci. 2026 Feb 25;27(5):2167. doi: 10.3390/ijms27052167 (PMC12984949; doi:10.3390/ijms27052167)
Supplement: Supplementary file 1 [file ijms-27-02167-s001.zip]

Archive with 1 entries (1 files):
- ijms-3986281-supplementary.pdf
